# Supplementary material for: Magnetic Resonance Imaging in 50 Captive Non-domestic Felids - Technique and Imaging Diagnoses
Source: Front Vet Sci. 2022 Feb 8;9:827870. doi: 10.3389/fvets.2022.827870 (PMC8861525; doi:10.3389/fvets.2022.827870)
Supplement: Supplementary file 1 [file Table_1.xls]

## Sheet: Final for publication
	Common name	Species	Age at time of MRI	Sex	Weight (kg)	Clinical history	Area imaged	Contrast medium administered	MRI Diagnosis	FMH/SW ratio	CSF analysis	Other tests	Final Diagnosis	Outcome	Details on medical management if available	CNS abnormalities on necropsy	MRI System	Previously published
1	Tiger	Panthera tigris	2	F	128	Ever since adoption (few months ago) high stepping, stargazing, criss crossing, walking in circles and ataxia. Suspected cerebellar lesion.	Brain	Yes	Normal brain	N/A	N/A		Open	No treatment. Alive with persistent fairly unchanged neurologic deficits 13 years after MRI examination.		N/A	1.0 T
2	Lion	Panthera leo	1	F	109	Chronic waxing and waning ataxia ever since adoption. Suspected cerebellar disease.	Brain	Yes	Normal brain	0.09	N/A		Open	Medical management. Alive and neurologically normal 13 years after MRI examination.	Potassium supplementation	N/A	1.0 T
3	Bobcat	Lynx rufus	5	M	15	3 day history of ataxia, laying on side, weak, less responsive, falling to right, weaving, overreaching, crossing over in front and hind. Suspected cerebellar or brainstem lesions.	Brain	Yes	Normal brain	N/A	Moderate neutrophilic pleocytosis, possible mild prior hemorrhage. No infectious organisms found.		Neutrophilic meningitis/encephalitis	Medical management. Found deceased in enclosure > 10 years after MRI without recurrence of previous clinical signs.		Not possible due to marked autolysis	1.0 T
4	Cheetah	Acinonyx jubatus	15	M	60	Staggering, moving slowly, falling to side, stiff gait, drowsy, disoriented.	Brain	Yes	Brain atrophy	N/A	N/A		Aging changes	Progressive likely age related deterioration. Euthanized 2 years following MRI.		Limited. Brain grossly normal; histopathology not performed.	1.0 T
5	Lion	Panthera leo	7	M	186	6 week history of ataxia; has not been able to stand up for 3 days. Otherwise BAR.	Cervical and limited thoracic spine	No	Intervertebral disc herniations at C 5/6 and C 6/7 with spinal cord compression. Multifocal cervical and thoracic intervertebral disc degeneration.	0.049	N/A		Acute and chronic intervertebral disc disease	Euthanasia following MRI.		Acute and chronic intervertebral dic disease	1.0 T
6	White tiger	Panthera tigris	13	M	163	Chronic otitis media (diagnosed on CT 6 months prior). Recent onset seizures.	Brain	Yes	Otitis media and interna with extension into adjacent soft tissues. No evidence of intracranial extension.	N/A	N/A		Otitis media and interna	Surgery (draining tract exploration, ventral bulla osteotomy and total ear canal ablation). Did not recover form anesthesia. Euthanasia day of MRI.		Regional cellulitis without evidence of extension of inflammatory process into brain and/or spinal cord.	1.0 T
7	Lion	Panthera leo	0.8	F	44	2 week history of ataxia	Brain	Yes	Chiari-like malformation and cerebellar herniation	0.093	N/A		Chiari-like malformation and cerebellar herniation	Surgery (craniotomy and surgical decompression of the caudal fossa through foramen magnum decompression). Discharged and lost to follow-up.		N/A	1.0 T
8	Tiger	Panthera tigris	6	FS	114	4-5 month history of neurologic signs; head tilt for 1 month. Improved with initial empirical antibiotic treatment but signs recurred.	Brain	Yes	Normal brain	N/A	N/A		Open	Alive and neurologically normal 11 years after MRI.		N/A	1.0 T
9	Tiger	Panthera tigris	7	F	130	Treated for Blastomycosis 18 months prior. Recent onset anorexia. Now head tilt, head tremors, dull mentation, ventral neck flexion and possible blindness.	Brain	Yes	Asymmetric hydrocephalus and marked contrast enhancement of ventricular lining	N/A	Mild to moderate mixed cell (predominantly neutrophilic) pleocytosis		Meningoencephalitis	Euthanasia following MRI.		Intracranial blastomycosis	1.0 T	Viere et al. 2021
10	Leopard	Panthera pardus	10	M	52	2-3 day history of lateral/sternal recumbency and decreased appetite. 2-3 week history of nonambulatory paraparesis. Dull mentation and marked behaviour change.	Brain	Yes	Normal brain	N/A	N/A		Open	Euthanized for acute renal failure 2 weeks following MRI.		Vacuolar myelopathy (degenerative process vs. acquired myelinopathy)	1.0 T
11	Caracal	Caracal caracal	0.5	F	4.5	Seizures for 1 day	Brain	Yes	Normal brain	N/A	Normal		Presumptive idiopathic epilepsy	Seizures controlled with phenobarbital. Alive and seizure free 10 weeks following MRI, then lost to follow-up.	Phenobarbital (12mg q 12 hours)	N/A	1.0 T
12	Lion	Panthera leo	17	FS	131	Unable to use rear legs, decreased motor	Thoracolumbar spine	Yes	Intervertebral disc extrusion with hemorrhage resulting in spinal cord compression at L3. Multifocal degenerative spinal changes. Also syringomyelia.	N/A	N/A		Acute intervertebral disc extrusion with hemorrhage	Medical management, shockwave therapy, and chiropractic therapy. Euthanized 10 weeks later due to lack of improvement.	NSAIDs, steroids, antibiotics	Intervertebral disc disease and severe focally extensive myelomalacia	1.0 T
13	Tiger	Panthera tigris	14	MC	147	Jumped on fence, slipped, twisted and fell down. Unable to stand up or walk.	Lumbosacral spine	No	Chronic intervertebral disc protusions at L4/5 and L7-S1 not causing significant spinal cord compression	N/A	N/A		Chronic intervertebral disc disease	Medical management. Euthanized 1 week after MRI due to lack of improvement.	Treated with steroids and pain medication, added antibiotics and fluconazole	Chronic Wallerian degeneration of spinal cord due to chronic IVDD. Reason for acute clinical signs not identified.	1.0 T
14	Tiger	Panthera tigris	10	F	105	Head tilt for 3 weeks	Brain	Yes	Otitis media and interna	N/A	N/A		Otitis media and interna	Medical management. Alive 11 years after MRI. Occasional head tilt.		N/A	1.0 T
15	Bobcat	Lynx rufus	12	F	18	Head shaking, ataxia, hyporexia of 1 week duration	Brain	Yes	Tractlike cerebellar hemorrhage suggestive of parasite migration	N/A	Mild mononuclear pleocytosis, mild mononuclear reactivity, evidence of prior hemorrhage.		Tractlike cerebellar hemorrhage suggestive of parasite migration	Medical management. Clinical signs remained static, then sudden worsening and death 5 months after MRI.	Clindamycin and steroids	Multiple cerebellar lesions (linear tracts of hemosiderin with reactive glial cells), suggestive of prior parasite migration. Also granulomatous inflammation and cerebral gliosis.	1.0 T	Viere et al. 2021
16	Lynx	Lynx canadensis	6	M	10	Presented for disorientation, star gazing, ataxia, and protrusion of eyelid	Brain	Yes	Contrast enhancement of cornea and uvea. Normal brain.	N/A	Mild mononuclear pleocytosis	Corneal ulcer found on physical examination	Corneal ulcer, keratitis and uveitis. Open for neurologic abnormalities.	Recovered with supportive care. Euthanized as geriatric cat for unrelated causes 9 years after MRI; no neurologic signs at time of euthanasia.	Topical gentamycin. Empirical treatment with doxycycline, clindamycin, and thiamine.	CNS not evaluated	1.0 T
17	Serval	Leptailurus serval	7	MC	17	6-8 week history of ataxia and hindlimb paresis, no response to empirical medical therapy	Thoracolumbar spine	Yes	Extensive attenuation of subarachnoid space in the thoracic spine and suspected intradural-extramedullary lesion at T11-T12. Also multifocal degenerative intervertebral disc disease.	N/A	Normal		Differentials included (granulomatous) meningitis, meningeal neoplasia, and/or meningeal adhesions.	Exploratory hemilaminectomy. Adhesions found at dorsal aspect of spinal cord (suspected to be fibrosis and disc material). Histopathology confirms adipose tissue and fibrosis. Animal died 4 days after MRI.		Extensive subdural ossification with spinal cord compression	1.0 T
18	Serval	Leptailurus serval	0.7	FS	2.36	3 month history of progressive paraparesis. Weakness, ataxia and decreased postural reflexes in hindlegs.	Thoracolumbar spine	Yes	Normal thoracolumbar spine	N/A	Normal	EMG and nerve conduction velocity: Normal muscular activity; decreased peripheral nerve conduction recordings	Probable demyelinating/remyelinating polyneuropathy	Tapering, anti-inflammatory dose of steroids. Improved initially, recurrent clinical signs 1.5 years after MRI. Tapering steroid treatment repeated and patient improved. After that lost to follow-up.	Prednisolone 2.5 mg q 24 hours for 7 days, 1.25 mg q 24 hours for 5 days, and 1.25 mg q 48 hours for 5 days	N/A	1.0 T
19	Lion	Panthera leo	3	M	250	1 week history of right head tilt, hypermetric forelimbs, ataxia, star opisthotonus, and disorientation	Brain	Yes	Chiari-like malformation, cerebellar herniation and syrinx	0.057	N/A		Chiari-like malformation, cerebellar herniation and syrinx	No treatment. Alive 8 years after MRI. Occasional neurologic deficits.		N/A	1.5 T
20	Tiger	Panthera tigris	8	M	U	6 week history of difficulty rising	Thoracolumbar spine	No	Normal limited thoracolumbar spine (examination limited by patient size)	N/A	N/A		Suspected cervical intervertebral disc disease based on radiographs performed at other institution.	6 years following MRI reportedly doing well with medical management		No	1.5 T
21	Lion	Panthera leo	3	M	250	"Slow". Sibling recently diagnosed with Chiari-like malformation.	Limited brain	No	Probable occipital hyperostosis	0.062	N/A		Probable occipital hyperostosis	No treatment. Alive 8 years following MRI. Neurologically normal.			1.5 T
22	Tiger	Panthera tigris	16	F	280	2 week history of progressive paraparesis	Lumbosacral spine	Yes	Multifocal bone lesions with spinal cord compression	N/A	N/A	Urine and serum protein electrophoresis suggest monocloncal gammopathy	Multiple myeloma	Attempted radiation therapy and chemotherapy. Worsening of neurologic deficits. Euthanized 13 days after MRI.	Melphalan	Multiple myeloma	1.5 T	Cushing et al. 2019
23	Tiger	Panthera tigris	18	M	169	Ataxia and dull mentation progressing to obtundation, paresis, blindness, epistaxis	Brain	Yes	Marked diffuse brain atrophy; also mild cervical syringomyelia	N/A	Normal		Open; age related brain atrophy vs. cognitive dysfunction	Short term medical management with little changes in clinical signs. Euthanized 2 weeks after MRI.	Clindamycin, enrofloxacin, steroids and fluconazole	Gliosis and satellitosis	1.5 T	Viere et al. 2021
24	Bobcat	Lynx rufus	3	M	10	Chronic central vestibular signs	Brain	Yes	Chiari-like malformation. Syrinx development on follow-up MRI after surgery.	N/A	N/A			Surgery (foramen magnum decompression). No improvement +/- worsening of clinical signs post op. Repeat MRI approximately 3 months later finds cerebellar herniation and syringomyelia. Patient euthanized.		Syringomyelia, axonal degeneration, and entrapment of cerebellum in surgical site	1.5 T	Sadler et al. 2016; Viere et al. 2021
25	Lion	Panthera leo	17	M	167	Occasional ataxia and disorientation	Brain	Yes	Chiari-like malformation, cerebellar herniation and syrinx	0.058	N/A		Chiari-like malformation, cerebellar herniation and syrinx	Initial short term treatment with antibiotics. Static neurologic signs. Acute worsening 18 months after MRI. Euthanized.		Cerebellar herniation and C1-3 syringohydromyelia. Also chronic C4-5 IVDH, infarct of the left caudate nucleus, and meningioma in 4th ventricle.	1.5 T	Viere et al. 2021
26	Caracal	Caracal caracal	8	F	12	Progressive ataxia and paraparesis	Cervical and thoracolumbar spine and limited brain	Yes	Extensive attenuation of subarachnoid space. Empty sella.	N/A	Suspected mild mixed pleocytosis		Open; possibly meningitis ot other infiltrative meningeal disease	Died (presumptive septicemia) 5 days after MRI		Mild to moderate wallerian degeneration of brain and spinal cord	1.5 T
27	Tiger	Panthera tigris	1	M	150	Acute onset seizures, ataxia, nystagmus	Brain	Yes - Allergic reaction managed medically	Multifocal brain lesions and meningeal enhancement	N/A	Marked neutrophilic pleocytosis		Meningoencephalitis	Empirical medical treatment. Patient died 5 days after MRI.	Empirical treatment with fluconazole, baytril, clindamycin prior to infectious disease results	Acute cerebellar herniation with multifocal hemorrhage and encephalomalacia. Lymphoplasmacytic meningoencephalitis, possibly viral. PCR for herpes and distemper and other infectious disease testing negative.	1.5 T	Viere et al. 2021
28	Lion	Panthera leo	1	M	200	Chronic progressive ataxia, abnormal mentation, and acute tetraparesis	Brain	Yes	Chiari-like malformation and cerebellar herniation	0.056	N/A		Chiari-like malformation and cerebellar herniation	Alive 8 years after MRI. Unchanged neurologic deficits.		N/A	1.5 T
29	Snow Leopard	Panthera uncia	4	FS	40	Historical possible vision problems. Recent vision loss, decreased mentation, decreased response to auditory/visual stimuli.	Brain	Yes	Bilateral otitis media; questionable meningeal enhancement	N/A	Normal		Open; possible meningoencephalitis	Initial improvement with aggressive medical management. Developed respiratory distress, tricavitary effusion, anorexia, diarrhea and depression. Suspected sepsis. Euthanized 3 weeks after MRI.	Clindamycin, prednisolone, and fluconazole; amoxicillin-clavulinic acid, enrofloxacin, i.v. fluids with KCl; transfusion with tiger blood, continued antibiotics, s.c. fluids with potassium. Later on ventilator, with ketamine, medetomidine, propofol CRI	Meningoencephalitis with vasculitis, possibly viral. PCR for coronavirus negative.	1.5 T	Viere et al. 2021
30	Tiger	Panthera tigris	8	MC	200	Chronic vomiting, began developing possible neurologic signs	Brain	Yes	Normal brain	N/A	N/A		Likely non- neurologic disease	Medical management. Doing well 7 years following MRI.	Enrofloxacin, metronidazole, famotidine	N/A	1.5 T
31	Lion	Panthera leo	15	M	150	Started to become ataxic in both front legs approximately 3 weeks ago and was placed on tramadol and baytril for suspected complications of recent declaw repair. Found in sternal recumbency yesterday, unable to sit or stand-up.	Brain and cervical spine	Yes	Fracture of occipital condyle. The caudal skull was only partially included in the scan area, and the lesion was missed during initial interpretation.	0.055	Normal		Fracture of occipital condyle	Attempted medical management without improvement. Euthanized 1 week following MRI.	Doxycycline, clindamycin, steroids, fluid therapy	Occipital condylar fracture confirmed. Also mild chronic Wallerian degeneration and gliosis caudal cervical spinal cord.	1.5 T
32	Leopard	Panthera pardus	12	M	50	Obtundation, ataxia and anisocoria for 2-3 days	Brain and cervical spine	Yes	Spinal degenerative changes (intervertebral disc degeneration and protrusion causing mild spinal cord compression, Modic type II degenerative bone marrow changes). Heterogeneous and nodular pituitary gland; otherwise normal brain.	N/A	N/A		Intervertebral disc disease with mild spinal cord compression. Open for suspected intracranial disease.	Waxing and waning lethargy and anorexia over next years. Treated for paraprostatic abscess 4 years after MRI. Intermittent worsening paresis. Died of presumptive exsanguination 5 years after MRI.		Cervical intervertebral disc disease leading to spinal cord compression and Wallerian degeneration. Mild chronic multifocal nodular pituitary hyperplasia.	1.5 T
33	Tiger	Panthera tigris	0.5	F	22	3 week history of seizures followed by head shaking and ptosis OS, normal interictal period	Brain	Yes	Normal brain	N/A	Possible mild neutrophilic pleocytosis; mild hemorrhage (probably iatrogenic)		Open	Medical management. Persistent neurologic deficits, waxing and waning in severity. Alive and unchanged 6 years following MRI.	Steroids	No	1.5 T
34	Tiger	Panthera tigris	10	M	200	Acute lameness of hindlegs +- decreased conscious proprioception, wobbly gait	Brain and cervical spine	Yes	Chiari-like malformation, cerebellar herniation and syrinx. Degenerative spinal changes (multifocal intervertebral disc disease with protrusion at C 4-5 causing spinal cord compression and Modic type II degenerative bone marrow changes).	N/A	N/A		Chiari-like malformation, cerebellar herniation and syrinx. Intervertebral disc herniation with spinal cord compression.	Medical management. Euthanized 4 months following MRI due to lak of improvement and other problems (skin lesions and self-mutilation).	Gabapentin and tramadol	Calvarial hyperostosis, cervical syringomyelia, intervertebral disc herniation, and Wallerian degeneration	1.5 T
35	Tiger	Panthera tigris	10	M	193	Went down 2 weeks ago. CT of thoracolumbar spine performed at that time WNL. Minimal response to empirical treatment with prednisone, fluconazole and clindamycin.	Limited brain and cervical spine post mortem	N/A	Normal limited study of brain and cervical spine (post mortem)	N/A	Normal		Open	N/A		Severe subacute myelomalacia lumbar spine. Most consistent with fibrocartilaginous embolism although no emboli were detected within the examined sections.	1.5 T
36	Tiger	Panthera tigris	10	M	200	3 d history of vague neurologic signs. Ataxia.	Brain and cervical spine	Yes	Intervertebral disc extrusion C 4-5. Degenerative spinal changes (multifocal intervertebral disc disease and Modic type II degenerative bone marrow changes). Enlarged and cystic pituitary gland with suspected small focus of hemorrhage.	N/A	N/A		Intervertebral disc extrusion	Surgery (right hemilaminectomy at C4-5) and post-surgical medical management. Euthanized 5 weeks following MRI due to lack of clinical improvement.	Steroids, tramadol, gabapentin, and antibiotics	Intervertebral disc disease. Only limited evaluation of the brain performed and no abnormalities reported.	1.5 T
37	Snow Leopard	Panthera uncia	2	MC	38	1 day history of hindlimb ataxia, anorexia, obtundation. Also personality change and possibly central blindness.	Brain and cervical spine	Yes	Diffuse cervical spinal cord swelling and intramedullary T2 hyperintensity	N/A	Normal		Open; possible meningomyelitis	Initial mild improvement with medical management. Developed left melting corneal ulcer. Developed asystole during anaesthesia. Initially successful resuscitation, then developed systemic signs and died 3.5 weeks following MRI.	Clindamycin and prednisolone	Multifocal moderate Wallerian-type degeneration, suspected primary axonopathy with myelin degeneration. The cause of death in this case was attributed to adrenal insufficiency.	1.5 T
38	Lion	Panthera leo	8	M	150	Recently aquired. Long standing (7 year) history of hind limb ataxia. High toxoplasmosis titer; teated with ponazuril.	Brain and cervical spine	Yes	Calvarial hyperostosis	0.074	Normal	High serum levels of toxoplasmosis. C. perfringens on fecal culture.	Open; calvarial hyperostosis vs. toxoplasmosis.	Medical management. Died; no necropsy performed.	Ponazuril and clavamox	N/A	1.5 T
39	Cougar	Puma concolor	14	M	49	Behavior change (now friendly). inappetance, blindness, anisocoria	Brain	Yes	Large cystic lesion in pituitary fossa	N/A	N/A		Cystic pituitary lesion, possibly associated with ocular signs. Open for cause of behavioral change.	Continued deterioration with muscle wasting and increased urination. Euthanized 1 month after MRI.		Pituitary cystadenoma. Also mild retinal atrophy and optic nerve microgliosis.	1.5 T	Viere et al. 2021
40	Snow leopard	Panthera uncia	16	M	32	Acute onset of ataxia and blindness yesterday. Anesthetized for radiographs. Slow to recover from anesthesia; had seizure during recovery. Euthanized. MRI post mortem.	Brain	N/A	Severe diffuse bilaterally symmetric white matter disease	N/A	N/A		Suspected metabolic/toxic/nutritional/degenerative myelopathy	N/A		Severe cerebral leukoencephalopathy	1.5 T	Viere et al. 2021
41	Tiger	Panthera tigris	15	FS	150	Hindlimb weakness	Lumbosacral spine	Yes	Intervertebral disc extrusion at L1/2 causing spinal cord compression. Chronic intervertebral disc protrusion at T12/13.	N/A	N/A		Intervertebral disc extrusion	Progression in neurologic deficits. Euthanized 3.5 months following MRI.		Intervertebral disc disease and axonal degeneration of the spinal cord	1.5 T
42	Liger	Panthera leo X Panthera tigris	0.75; 1.25	M	5; 25	Chronic bilateral pelvic limb paresis. Sibling has similar problems (Note: 2 MRI studies performed 6 months apart; increase in age and weight).	Cervical and thoracolumbar spine	Yes	Congenital spinal anomalies: Severe focal syrinx vs. other type of intramedullary cystic lesion; cranial cervical malformation with severe spinal cord compression; possibly epiphyseal dysplasia.	N/A	N/A		Multifocal congenital vertebral abnormalities with severe focal syrinx vs. other intramedullary cystic lesion	Slow progression in clinical signs. Patient began to self mutilate 10 months after second MRI. Euthanized 14 months after 2nd MRI study.		Vertebral dysplasia with severe syringohydromyelia. Sella turcica and tentorium cerebelli dysplasia.	1.5 T
43	Lion	Panthera leo	13	M	200	Progressive lethargy and abnormal behavior	Brain and cervical spine	Yes	Mild noncompressive intervertebral disc disease; otherwise normal brain and cervical spine	0.069	N/A		Open	Alive 2 years after MRI with no obvious neurologic deficits		N/A	1.5 T
44	Clouded Leopard	Neofelis nebulosa	11	F	20	Ataxia of unknown duration, possible vestibular disease	Brain and limited cervical spine	Yes	Intramedullary lesion cervical spine. Normal brain.	N/A	Possible mild neutrophilic inflammation; mildly increased protein concentration.		Suspected ischemic event (feline ischemic myelopathy) vs. other intramedullary lesions	Died 1.5 years following MRI		Moderate unilateral hydrocephalus. The cause of death was believed to be reanl failure.	1.5 T
45	Leopard	Panthera pardus	0.8	F	35	Fell yesterday, acutely neurologic today. May have been ataxic/lethargic the week prior.	Cervical spine	Yes	Foreshortening and abnormal shape of multiple cervical vertebrae resulting in spinal cord compression.	N/A	Acute or iatrogenic hemorrhage		Congenital vertebral anomalies; possibly concurrent meningomyelitis	Progressive decline in mentation and mobility. Euthanized 6 weeks following MRI.		Cervical vertebral dysplasia with spinal cord compression	1.5 T
46	Tiger	Panthera tigris	9	MC	200	History of seizures	Brain	Yes	Normal brain MRI	N/A	N/A		Open	Supportive care		Mild multifocal gliosis. Death attributed to hemolytic anemia, myocarditis, and interstitial pneumonia.	1.5 T
47	Cheetah	Acinonyx jubatus	0.75	F	29	Progressive neurological deficits	Brain and cervical spine	Yes	Normal brain and cervical spine; nominal intervertebral disc degeneration	N/A	Hemorrhage, probably iatrogenic	Distemper and toxoplasma testing negative	Open	Medical management at referring institution. Was stable, then deteriorated after treatment was stopped and died less than 1 year following MRI.	Clindamycin and dexamethasone	Degenerative myelopathy	1.5 T
48	Serval	Leptailurus serval	6	FS	12	Self-mutilation of tail/hyperesthesia beginning 6 months ago	Lumbosacral Spine	Yes	Normal lumbosacral spine	N/A	N/A		Behavioral self-mutilation of tail and hyperesthesia	Medical management. Similar clinical signs at last follow-up 2 months after MRI.	Clomipramine and Gabapentin	N/A	1.5 T
49	Leopard	Panthera pardus	U	MC	50	Recent onset ataxia	Brain	Yes	Normal brain	N/A	N/A		Open	Similar clinical signs 2 months after MRI.		N/A	1.5 T
50	Tiger	Panthera tigris	5	M	100	Suspected focal seizure	Brain	Yes	Congenital frontal sinus asymmetry; empty sella				Open				1.5 T
